# Supplementary material for: IL-18 receptor axis in allergic conjunctivitis: a multi-omics study
Source: Front Immunol. 2025 Dec 16;16:1704591. doi: 10.3389/fimmu.2025.1704591 (PMC12748174; doi:10.3389/fimmu.2025.1704591)
Supplement: Supplementary file 1 [file Table1.xlsx]

## Sheet: Sheet1
Gene	FUSION_Z	FUSION_P	FUSION_FDR	MAGMA_Z	MAGMA_P	MAGMA_FDR	UTMOST_Z	UTMOST_P	UTMOST_FDR
IL1RL2	5.03086	4.88293e-07	0.000690385	4.4528	4.2372e-06	0.00142672	21.7648	4.86492e-10	2.60621e-07
IL1RL2	5.35989	8.32705e-08	0.000285701	4.4528	4.2372e-06	0.00142672	21.7648	4.86492e-10	2.60621e-07
IL1RL2	4.81476	1.47376e-06	0.00134751	4.4528	4.2372e-06	0.00142672	21.7648	4.86492e-10	2.60621e-07
IL1RL2	6.16623	6.99378e-10	1.17519e-06	4.4528	4.2372e-06	0.00142672	21.7648	4.86492e-10	2.60621e-07
IL1RL2	-6.19367	5.87776e-10	3.15518e-06	4.4528	4.2372e-06	0.00142672	21.7648	4.86492e-10	2.60621e-07
IL1RL2	-4.9398	7.82043e-07	0.000451574	4.4528	4.2372e-06	0.00142672	21.7648	4.86492e-10	2.60621e-07
IL1RL2	-4.72101	2.34678e-06	0.00200298	4.4528	4.2372e-06	0.00142672	21.7648	4.86492e-10	2.60621e-07
IL1RL2	5.03086	4.88293e-07	0.000539129	4.4528	4.2372e-06	0.00142672	21.7648	4.86492e-10	2.60621e-07
IL1RL2	-6.13578	8.47426e-10	2.29102e-06	4.4528	4.2372e-06	0.00142672	21.7648	4.86492e-10	2.60621e-07
IL1RL2	5.04357	4.56918e-07	0.00078851	4.4528	4.2372e-06	0.00142672	21.7648	4.86492e-10	2.60621e-07
IL18R1	6.20325	5.5308e-10	1.32034e-06	8.13	2.1457e-16	4.09979e-12	579.121	2.32209e-11	2.17696e-08
IL18R1	7.13068	9.98738e-13	1.028e-08	8.13	2.1457e-16	4.09979e-12	579.121	2.32209e-11	2.17696e-08
IL18R1	6.93209	4.14681e-12	3.56625e-08	8.13	2.1457e-16	4.09979e-12	579.121	2.32209e-11	2.17696e-08
IL18R1	5.28181	1.27917e-07	0.000340579	8.13	2.1457e-16	4.09979e-12	579.121	2.32209e-11	2.17696e-08
IL18R1	3.86655	0.000110386	0.0421932	8.13	2.1457e-16	4.09979e-12	579.121	2.32209e-11	2.17696e-08
IL18R1	7.79075	6.66149e-15	3.22483e-11	8.13	2.1457e-16	4.09979e-12	579.121	2.32209e-11	2.17696e-08
IL18R1	6.89124	5.53096e-12	5.62957e-09	8.13	2.1457e-16	4.09979e-12	579.121	2.32209e-11	2.17696e-08
IL18R1	8.275	1.28455e-16	6.38229e-13	8.13	2.1457e-16	4.09979e-12	579.121	2.32209e-11	2.17696e-08
IL18R1	6.44448	1.15999e-10	1.20894e-06	8.13	2.1457e-16	4.09979e-12	579.121	2.32209e-11	2.17696e-08
IL18R1	7.06427	1.61462e-12	9.13146e-09	8.13	2.1457e-16	4.09979e-12	579.121	2.32209e-11	2.17696e-08
IL18R1	7.17192	7.39528e-13	4.63462e-09	8.13	2.1457e-16	4.09979e-12	579.121	2.32209e-11	2.17696e-08
IL18R1	7.15677	8.26001e-13	5.47226e-09	8.13	2.1457e-16	4.09979e-12	579.121	2.32209e-11	2.17696e-08
IL18R1	6.90289	5.09556e-12	4.3511e-08	8.13	2.1457e-16	4.09979e-12	579.121	2.32209e-11	2.17696e-08
IL18R1	6.4445	1.15978e-10	3.54701e-07	8.13	2.1457e-16	4.09979e-12	579.121	2.32209e-11	2.17696e-08
IL18R1	4.86804	1.12709e-06	0.00153915	8.13	2.1457e-16	4.09979e-12	579.121	2.32209e-11	2.17696e-08
IL18R1	6.90797	4.91645e-12	1.47592e-08	8.13	2.1457e-16	4.09979e-12	579.121	2.32209e-11	2.17696e-08
IL18R1	7.28614	3.1897e-13	2.40727e-09	8.13	2.1457e-16	4.09979e-12	579.121	2.32209e-11	2.17696e-08
IL18R1	7.87393	3.43681e-15	2.63226e-11	8.13	2.1457e-16	4.09979e-12	579.121	2.32209e-11	2.17696e-08
IL18R1	7.43014	1.08483e-13	1.32056e-09	8.13	2.1457e-16	4.09979e-12	579.121	2.32209e-11	2.17696e-08
IL18R1	7.38388	1.53738e-13	1.1598e-09	8.13	2.1457e-16	4.09979e-12	579.121	2.32209e-11	2.17696e-08
IL18R1	3.72646	0.000194186	0.0429341	8.13	2.1457e-16	4.09979e-12	579.121	2.32209e-11	2.17696e-08
IL18RAP	-5.3222	1.02522e-07	0.000122373	7.0793	7.2464e-13	4.25155e-09	21.4559	2.12802e-10	1.59602e-07
IL18RAP	4.54999	5.36478e-06	0.0040454	7.0793	7.2464e-13	4.25155e-09	21.4559	2.12802e-10	1.59602e-07
IL18RAP	-5.30104	1.15148e-07	0.00064296	7.0793	7.2464e-13	4.25155e-09	21.4559	2.12802e-10	1.59602e-07
IL18RAP	-5.04319	4.57827e-07	0.00089378	7.0793	7.2464e-13	4.25155e-09	21.4559	2.12802e-10	1.59602e-07
IL18RAP	-6.76134	1.36725e-11	3.93721e-08	7.0793	7.2464e-13	4.25155e-09	21.4559	2.12802e-10	1.59602e-07
GAL3ST2	-4.95082	7.3901e-07	0.000955909	3.9131	4.5559e-05	0.00885503	6.69183	0.000333918	0.039131
GAL3ST2	-3.61404	0.000301459	0.0397724	3.9131	4.5559e-05	0.00885503	6.69183	0.000333918	0.039131
GAL3ST2	-4.4519	8.51142e-06	0.00930935	3.9131	4.5559e-05	0.00885503	6.69183	0.000333918	0.039131
GAL3ST2	-4.13234	3.59087e-05	0.0162534	3.9131	4.5559e-05	0.00885503	6.69183	0.000333918	0.039131
GAL3ST2	-3.67646	0.000236496	0.0402024	3.9131	4.5559e-05	0.00885503	6.69183	0.000333918	0.039131
GAL3ST2	-3.69633	0.000218736	0.0444407	3.9131	4.5559e-05	0.00885503	6.69183	0.000333918	0.039131
GAL3ST2	-4.25147	2.12371e-05	0.012304	3.9131	4.5559e-05	0.00885503	6.69183	0.000333918	0.039131
GAL3ST2	-3.8404	0.000122833	0.0436522	3.9131	4.5559e-05	0.00885503	6.69183	0.000333918	0.039131
TLR10	-8.37945	5.3175e-17	6.05486e-14	6.129	4.4209e-10	6.4977e-07	680.527	2.22187e-11	2.17696e-08
TLR10	8.71885	2.81049e-18	2.42798e-14	6.129	4.4209e-10	6.4977e-07	680.527	2.22187e-11	2.17696e-08
TLR10	-8.71308	2.95723e-18	9.42323e-15	6.129	4.4209e-10	6.4977e-07	680.527	2.22187e-11	2.17696e-08
TLR10	-9.01315	2.00218e-19	2.26467e-15	6.129	4.4209e-10	6.4977e-07	680.527	2.22187e-11	2.17696e-08
TLR6	3.98543	6.73567e-05	0.0308999	6.5718	2.4855e-11	5.93631e-08	159.446	4.48882e-10	2.60621e-07
TLR6	-3.81242	0.000137613	0.0319066	6.5718	2.4855e-11	5.93631e-08	159.446	4.48882e-10	2.60621e-07
TLR6	-3.81242	0.000137613	0.0297726	6.5718	2.4855e-11	5.93631e-08	159.446	4.48882e-10	2.60621e-07
TLR6	-9.04597	1.48347e-19	9.45416e-16	6.5718	2.4855e-11	5.93631e-08	159.446	4.48882e-10	2.60621e-07
TLR6	8.47168	2.41889e-17	2.48106e-13	6.5718	2.4855e-11	5.93631e-08	159.446	4.48882e-10	2.60621e-07
TLR6	5.06633	4.05554e-07	0.000695727	6.5718	2.4855e-11	5.93631e-08	159.446	4.48882e-10	2.60621e-07
TLR6	5.72377	1.04188e-08	5.42923e-05	6.5718	2.4855e-11	5.93631e-08	159.446	4.48882e-10	2.60621e-07
TLR6	-8.71814	2.82821e-18	9.66117e-15	6.5718	2.4855e-11	5.93631e-08	159.446	4.48882e-10	2.60621e-07
TLR6	4.57566	4.7473e-06	0.00383548	6.5718	2.4855e-11	5.93631e-08	159.446	4.48882e-10	2.60621e-07
BBS12	-4.03073	5.56047e-05	0.0158288	3.714	0.000102	0.0153954	6.90238	0.000475909	0.0495738
BBS12	-3.76512	0.000166467	0.0397083	3.714	0.000102	0.0153954	6.90238	0.000475909	0.0495738
BBS12	-4.68983	2.73426e-06	0.00264731	3.714	0.000102	0.0153954	6.90238	0.000475909	0.0495738
FAM114A1	-8.42742	3.53365e-17	1.52636e-13	5.1256	1.4833e-07	8.85669e-05	238.081	1.80441e-06	0.000615139
FAM114A1	-8.42742	3.53365e-17	6.03548e-14	5.1256	1.4833e-07	8.85669e-05	238.081	1.80441e-06	0.000615139
FAM114A1	-4.40268	1.06922e-05	0.00818939	5.1256	1.4833e-07	8.85669e-05	238.081	1.80441e-06	0.000615139
FAM114A1	-5.57576	2.46456e-08	4.89807e-05	5.1256	1.4833e-07	8.85669e-05	238.081	1.80441e-06	0.000615139
FAM114A1	-5.56803	2.57637e-08	4.03253e-05	5.1256	1.4833e-07	8.85669e-05	238.081	1.80441e-06	0.000615139
FAM114A1	3.89194	9.9447e-05	0.0258244	5.1256	1.4833e-07	8.85669e-05	238.081	1.80441e-06	0.000615139
FAM114A1	-5.59821	2.16581e-08	3.90351e-05	5.1256	1.4833e-07	8.85669e-05	238.081	1.80441e-06	0.000615139
FAM114A1	-6.40138	1.53975e-10	3.8735e-07	5.1256	1.4833e-07	8.85669e-05	238.081	1.80441e-06	0.000615139
FAM114A1	-5.16887	2.3552e-07	0.000402221	5.1256	1.4833e-07	8.85669e-05	238.081	1.80441e-06	0.000615139
FAM114A1	-6.56889	5.06913e-11	1.28046e-07	5.1256	1.4833e-07	8.85669e-05	238.081	1.80441e-06	0.000615139
FAM114A1	-3.84442	0.000120837	0.0420714	5.1256	1.4833e-07	8.85669e-05	238.081	1.80441e-06	0.000615139
FAM114A1	3.85075	0.000117759	0.0292384	5.1256	1.4833e-07	8.85669e-05	238.081	1.80441e-06	0.000615139
FAM114A1	-7.44425	9.7494e-14	8.94507e-10	5.1256	1.4833e-07	8.85669e-05	238.081	1.80441e-06	0.000615139
FAM114A1	-6.68837	2.25672e-11	5.36873e-08	5.1256	1.4833e-07	8.85669e-05	238.081	1.80441e-06	0.000615139
FAM114A1	-4.31821	1.57298e-05	0.0146673	5.1256	1.4833e-07	8.85669e-05	238.081	1.80441e-06	0.000615139
IL1RL1	5.81687	5.99601e-09	2.17935e-05	6.7661	6.6165e-12	2.45168e-08	9.77263	4.05912e-05	0.0101478
